# Supplementary material for: Autonomy support, peer relations, and teacher-student interactions: implications for psychological well-being in language learning
Source: Front Psychol. 2024 Aug 21;15:1358776. doi: 10.3389/fpsyg.2024.1358776 (PMC11412206; doi:10.3389/fpsyg.2024.1358776)
Supplement: Supplementary file 1 [file Table_1.xlsx]

## Sheet: Results
Teacher-Student Relationship																		Teacher Autonomy Support							Peer Relationship										Well-being
Q1	Q2	Q3	Q4			Q7							Q14	Q15	Q1	Q2	Q3	Q4	Q5	Q6	Q1	Q2	Q3	Q4	Q5	Q6	Q7	Q8	Q9	Q10	Q11	Q12	Q13	Q1	Q2	Q3	Q4	Q5	Q6	Q7	Q8	Q9	Q10	Q11	Q12	Q13	Q14	Q15	Q16
				Q5	Q6		Q8	Q9	Q10	Q11	Q12	Q13			Q1	Q2
5	5	5	4	4	3	3	3	3	3	5	4	5	3	5	2	4	5	4	4	5	4	1	3	5	3	2	3	2	2	3	4	2	3	2	3	5	3	2	2	5	5	1	2	3	2	3	2	2	2
3	3	3	3	5	3	5	3	3	3	3	1	5	4	5	4	3	4	5	4	5	4	1	5	4	2	5	3	2	1	5	3	3	3	1	3	5	5	2	1	5	5	1	1	2	2	3	2	3	2
3	3	3	4	5	3	3	5	5	5	4	5	5	5	3	2	1	4	4	1	3	4	4	2	1	3	3	3	2	1	3	3	4	4	1	3	5	5	1	1	2	3	2	1	2	1	1	1	3	1
4	5	3	3	5	5	3	5	5	5	3	5	5	3	3	4	4	5	3	4	3	1	1	2	2	4	3	3	1	3	2	4	3	3	2	3	5	2	2	2	3	3	2	2	2	5	3	2	2	3
1	5	5	3	5	3	4	2	4	3	4	3	5	4	5	4	4	4	4	3	3	1	4	4	2	3	3	2	1	2	3	4	4	4	1	2	3	3	1	1	3	3	1	1	2	3	3	1	2	2
5	5	4	3	5	4	5	3	3	3	2	5	5	5	5	3	3	5	5	4	4	4	1	2	4	1	5	5	3	2	5	4	1	4	2	3	3	3	1	2	3	3	1	1	2	2	3	1	2	5
5	5	3	3	3	3	3	2	3	5	4	3	5	5	3	4	1	1	5	4	3	3	2	4	4	1	3	3	2	1	3	4	4	4	2	2	2	3	2	2	3	3	2	3	2	2	3	2	3	2
3	5	5	3	5	4	4	5	3	3	5	4	3	2	5	4	4	5	5	5	4	4	3	4	1	4	3	2	3	3	2	3	4	4	1	3	5	5	2	1	3	5	1	2	2	2	3	2	3	3
5	5	5	4	3	2	5	3	3	3	2	4	5	4	5	5	5	5	5	5	5	5	1	2	3	1	5	3	1	2	2	5	4	4	1	3	5	5	1	1	5	5	1	1	2	5	5	1	2	2
3	5	3	4	3	4	5	5	5	5	2	3	3	2	5	4	3	2	5	3	2	1	3	5	5	3	3	3	1	1	3	4	5	4	1	1	5	5	1	1	5	5	1	1	2	5	5	1	5	2
4	3	5	3	5	5	2	5	5	5	5	5	5	3	5	4	5	5	5	5	4	4	1	2	4	1	3	3	2	2	2	4	4	4	1	3	3	3	2	1	5	5	1	1	2	3	5	1	5	1
4	5	5	3	3	2	4	1	2	3	5	4	3	3	5	4	3	4	4	4	4	4	2	3	4	2	5	3	1	2	3	5	4	5	1	3	3	5	1	1	3	3	1	1	2	2	3	1	2	3
3	3	5	1	2	2	2	4	3	5	3	4	3	4	4	4	3	5	5	3	3	5	1	3	1	1	3	3	1	1	5	4	4	4	3	1	3	2	2	3	3	3	1	2	2	3	2	1	2	3
5	5	5	5	5	5	3	4	2	2	2	3	3	5	5	4	4	4	5	5	5	4	2	4	4	1	5	3	2	2	3	5	5	5	1	3	5	3	1	1	3	2	1	1	2	3	5	2	3	3
4	3	5	3	5	5	3	5	5	3	5	3	3	5	5	4	4	5	5	5	5	4	2	3	3	2	3	3	2	1	5	5	4	4	1	3	3	3	1	1	5	5	1	1	3	5	3	1	2	2
4	3	3	3	3	3	4	3	5	5	5	3	3	3	3	4	4	5	5	5	4	4	4	3	5	5	3	2	2	2	3	4	4	4	1	5	5	5	5	1	5	5	1	2	2	3	3	2	3	3
3	3	4	4	4	2	5	3	5	5	5	4	4	3	3	4	4	4	4	4	4	1	1	4	3	5	5	5	4	3	5	4	5	3	1	3	3	3	1	1	3	5	1	1	1	2	3	1	3	3
3	3	3	5	5	5	5	4	4	5	4	2	4	5	3	4	1	4	5	4	1	1	5	5	3	4	3	5	3	4	3	3	4	4	1	3	5	5	3	1	3	3	1	1	3	3	3	2	3	2
3	3	5	4	4	5	3	3	3	5	5	2	4	5	5	1	4	5	5	5	1	1	4	3	4	5	5	4	4	5	5	5	5	3	1	2	5	5	1	1	5	5	1	1	3	5	3	1	3	2
4	4	2	5	5	5	3	3	3	3	4	5	5	3	5	5	4	5	5	4	5	5	1	1	5	1	1	1	5	1	1	5	1	5	2	2	3	3	3	2	3	5	5	2	1	2	1	1	3	3
2	4	3	4	3	4	5	4	4	3	3	3	5	3	5	4	1	3	4	1	3	5	4	5	5	1	4	3	1	5	5	4	4	5	5	3	2	3	5	5	5	3	3	3	2	3	4	3	3	3
2	4	2	3	4	5	5	3	3	5	5	5	5	4	5	3	4	3	3	4	3	4	1	3	5	2	4	3	1	1	4	4	4	4	4	1	1	3	5	4	4	5	3	1	1	3	4	4	3	3
5	5	5	4	3	4	3	2	3	5	3	3	3	1	5	4	3	3	4	3	3	3	4	3	4	2	4	4	5	5	5	5	5	5	4	2	2	3	4	4	4	3	3	2	2	3	4	4	2	3
3	5	3	4	3	3	3	4	3	3	4	3	3	3	5	5	4	4	5	4	4	4	3	3	4	5	5	4	4	5	5	5	5	5	3	1	1	3	5	3	4	3	3	1	1	3	5	3	3	5
5	5	5	5	5	5	4	4	3	5	5	2	4	5	3	5	4	3	5	4	3	5	4	4	5	2	5	5	5	5	5	5	4	4	2	2	2	3	4	2	3	2	3	2	2	3	5	5	3	5
3	3	5	5	5	3	1	4	4	4	2	4	3	5	4	5	5	4	5	5	4	5	4	3	4	1	1	1	4	4	5	4	4	4	3	2	1	5	3	3	3	5	3	2	1	5	3	2	1	3
3	3	3	5	3	4	3	4	4	3	5	2	4	3	3	5	5	5	5	5	5	5	5	4	5	1	4	4	5	1	5	5	3	4	4	2	1	3	3	4	4	3	3	2	1	3	3	1	3	5
2	4	4	5	5	5	5	5	5	3	3	4	4	3	5	5	3	2	5	3	2	5	5	5	3	3	4	3	4	3	5	4	2	3	3	1	3	2	4	3	3	3	3	1	3	2	5	4	2	3
4	3	4	2	4	2	5	5	5	5	3	3	3	4	2	5	5	4	5	5	4	5	3	2	5	2	4	4	3	4	4	3	3	3	4	1	2	3	4	4	4	3	2	1	2	3	1	1	3	3
2	4	3	3	5	5	3	5	5	5	4	1	1	4	3	4	4	4	4	4	4	5	5	4	5	3	4	4	4	4	5	3	4	4	1	3	2	5	4	1	4	5	5	3	2	5	4	3	2	2
4	4	3	3	2	5	3	2	3	3	2	4	4	4	2	5	3	3	5	3	3	4	4	4	3	4	4	3	3	1	5	4	3	3	4	2	1	3	4	4	4	3	3	2	1	3	5	5	3	5
3	3	5	5	5	5	5	4	5	5	5	4	3	5	5	5	5	5	5	5	5	5	3	3	5	3	4	3	4	4	4	4	4	4	4	3	3	2	3	4	4	3	2	3	3	2	2	1	3	3
1	1	2	3	4	4	4	4	5	5	3	5	5	5	3	5	5	5	5	5	5	5	5	5	2	1	4	1	4	4	4	4	1	4	4	1	2	2	5	4	4	5	3	1	2	2	5	4	3	3
4	4	4	3	5	5	3	3	3	3	4	2	4	5	5	5	5	4	5	5	4	5	5	5	5	1	4	4	3	4	4	4	4	4	5	1	1	3	4	5	4	3	3	1	1	3	5	4	5	3
4	3	5	4	4	5	5	5	5	5	4	2	3	3	5	4	4	4	4	4	4	5	5	4	5	4	4	3	1	4	5	3	4	4	4	2	2	2	4	4	4	3	3	2	2	2	4	2	2	5
5	5	5	4	5	5	5	5	4	4	5	3	3	3	3	5	4	1	5	4	1	4	4	4	2	1	5	4	5	4	5	5	4	4	4	1	2	3	5	4	5	5	3	1	2	3	4	4	3	3
2	4	1	4	4	3	3	3	3	3	3	3	3	4	4	5	5	1	5	5	1	5	4	1	3	3	4	3	3	5	5	4	5	4	4	1	1	5	4	4	4	3	3	1	1	5	1	4	2	3
2	3	2	3	5	3	5	3	3	3	3	5	5	3	4	5	5	3	3	5	3	5	5	1	4	1	4	4	4	4	5	4	4	4	5	2	2	3	5	5	5	5	3	2	2	3	4	1	3	5
3	3	3	4	5	3	3	5	5	5	4	4	3	4	3	4	5	5	5	5	5	5	5	4	5	2	5	4	4	4	5	5	4	5	4	2	1	5	5	4	4	3	3	2	1	5	4	4	3	3
3	3	3	3	5	5	3	5	5	5	3	3	3	4	3	5	5	5	5	5	5	3	4	1	3	1	4	4	4	4	5	4	4	4	4	2	2	3	4	4	4	3	2	2	2	3	4	2	3	3
5	5	5	3	5	3	4	2	4	3	5	1	1	3	5	5	5	5	4	5	5	3	3	4	3	1	3	2	4	5	5	5	5	5	4	3	1	3	5	4	5	3	5	3	1	3	2	1	3	5
4	3	5	3	5	4	5	3	3	3	4	5	5	1	2	4	4	4	4	4	4	3	4	3	3	2	4	4	3	4	5	5	4	4	3	3	2	3	4	3	3	3	2	3	2	3	5	5	2	3
3	3	3	3	3	3	3	2	3	5	3	4	3	4	4	4	5	4	1	5	4	4	5	4	4	5	5	4	4	4	5	4	4	4	4	1	1	3	4	4	4	3	3	1	1	3	4	4	3	5
1	1	3	3	5	4	4	5	3	3	4	3	3	3	5	5	5	5	1	5	5	3	5	4	3	1	4	4	3	5	5	5	4	5	4	2	2	3	1	4	4	3	3	2	2	3	3	3	3	3
5	5	5	4	3	2	5	3	3	3	5	5	5	5	5	4	4	5	4	4	4	3	3	5	4	1	4	3	4	4	5	4	3	3	4	1	1	3	5	4	4	5	5	1	1	3	4	3	3	3
4	3	3	4	3	4	5	5	5	5	3	3	3	4	1	4	3	5	4	3	5	4	4	5	5	1	4	4	1	4	4	4	4	4	4	2	2	5	4	4	5	3	2	2	2	5	4	4	3	3
3	3	3	3	5	5	2	5	5	5	5	3	3	3	2	5	4	5	5	4	1	4	3	3	2	4	1	1	1	4	5	1	4	4	5	2	2	3	5	5	5	3	3	2	2	3	3	1	3	3
5	5	5	3	3	2	4	1	2	3	5	5	5	3	3	5	5	5	5	5	5	5	4	5	4	2	4	4	4	4	5	5	4	4	4	1	1	5	5	4	4	5	5	1	1	5	3	4	3	3
3	3	5	1	2	2	2	4	3	5	5	4	3	3	3	3	2	5	3	2	5	5	5	4	4	4	5	4	3	5	5	4	4	5	3	1	1	3	4	3	3	3	5	1	1	3	5	5	3	3
3	3	3	5	5	5	3	4	2	2	4	4	3	5	5	5	4	5	5	4	2	3	2	3	3	2	5	3	3	4	5	5	5	5	4	1	2	2	4	4	5	2	2	1	2	2	4	5	3	5
5	5	5	3	5	5	3	5	5	3	5	3	3	3	5	4	4	4	4	4	5	5	4	5	5	4	5	4	5	4	5	5	4	4	5	1	5	5	5	5	5	3	5	1	5	5	3	5	3	3
4	3	4	3	3	3	4	3	5	5	5	1	1	3	3	3	3	5	3	3	4	4	4	5	5	1	4	3	1	3	4	4	3	3	3	2	1	3	3	3	2	5	5	2	1	3	5	3	3	3
4	3	5	4	4	2	5	3	5	5	3	1	4	1	3	5	5	5	5	5	5	3	3	5	4	2	5	4	4	5	5	4	4	5	1	2	1	3	3	1	4	5	5	2	1	3	3	4	3	5
3	3	3	5	5	5	5	4	4	5	4	4	4	5	5	5	5	5	5	5	4	5	5	4	4	1	4	4	4	4	5	5	5	5	5	3	1	5	5	5	5	3	2	3	1	5	4	3	3	3
1	1	1	4	4	5	3	3	3	5	1	3	3	3	3	5	4	5	5	4	5	5	5	4	1	4	2	2	2	2	2	3	3	2	3	2	1	5	4	3	4	5	2	2	1	5	1	1	3	2
1	4	5	5	5	5	3	3	3	3	3	2	2	3	3	4	4	4	4	4	5	5	4	5	1	4	2	2	2	1	5	3	1	4	1	2	1	2	3	1	4	3	3	2	1	2	5	4	3	3
4	4	3	4	3	4	5	4	4	3	4	4	4	5	5	4	1	5	4	1	4	4	4	2	2	3	4	3	1	5	5	5	5	5	4	2	1	3	4	4	5	3	3	2	1	3	4	5	3	5
3	3	4	3	4	5	5	3	3	5	5	3	3	3	5	5	1	5	5	1	4	4	1	3	1	2	4	1	3	4	5	4	3	4	5	1	1	5	4	5	5	3	5	1	1	5	4	4	3	5
2	2	1	4	3	4	3	2	3	5	2	5	5	3	3	5	3	3	5	3	5	5	1	1	3	1	1	1	1	4	5	3	1	4	3	2	1	3	4	3	4	3	3	2	1	3	1	1	2	3
4	4	3	4	3	3	3	4	3	3	3	5	5	5	5	5	5	5	5	5	5	5	4	1	1	1	4	1	3	5	5	4	4	5	5	1	2	3	5	5	5	3	3	1	2	3	5	1	5	5
3	3	3	5	5	5	4	4	3	5	3	3	3	3	4	5	5	5	5	5	5	4	1	1	3	2	5	3	3	5	4	4	5	5	3	3	2	5	4	3	4	5	5	3	2	5	4	3	2	3
5	5	3	5	5	3	1	4	4	4	3	5	5	3	5	5	5	4	5	5	4	3	4	3	3	1	4	3	3	4	4	4	3	4	3	3	1	3	4	3	4	3	3	3	1	3	4	3	2	3
5	5	5	5	3	4	3	4	4	3	5	1	4	3	3	4	4	4	4	4	4	4	3	3	3	1	5	5	5	5	5	5	5	5	3	1	1	5	4	3	5	5	5	1	1	5	3	3	3	3
3	3	3	5	5	5	5	5	5	3	3	3	3	1	1	5	4	1	5	4	1	5	4	5	5	1	3	4	4	4	5	4	3	4	4	2	1	3	1	4	4	2	3	2	1	3	3	2	3	3
5	5	5	2	4	2	5	5	5	5	4	4	4	4	5	5	5	1	5	5	1	5	4	4	4	3	4	4	4	4	5	4	3	4	4	3	1	3	4	4	4	3	3	3	1	3	2	4	3	3
1	4	3	3	5	5	3	5	5	5	4	4	4	4	3	5	4	3	5	4	3	4	5	4	4	1	4	3	1	5	5	4	3	5	4	3	1	3	4	4	3	3	5	3	1	3	1	1	3	5
3	3	3	3	5	2	3	4	3	4	3	4	3	3	4	5	5	4	5	5	3	2	3	3	1	1	4	1	1	1	5	1	4	4	3	1	1	5	3	3	3	3	3	1	1	5	4	4	3	3
4	4	3	3	2	5	5	2	4	3	4	3	3	2	1	5	5	5	5	5	4	3	4	1	1	4	4	4	4	4	5	4	4	4	4	2	2	2	5	4	4	3	3	2	2	2	4	4	3	5
4	4	4	3	4	3	3	3	2	3	4	5	5	4	3	5	3	2	5	3	3	5	2	4	4	2	4	1	4	5	5	4	4	3	5	3	1	5	5	5	5	5	5	3	1	5	2	2	5	2
4	3	5	4	5	5	4	5	4	3	3	3	3	3	3	5	5	4	5	5	3	4	1	1	4	1	4	3	3	3	5	3	3	3	4	2	2	3	4	4	4	3	5	2	2	3	3	4	3	3
3	3	4	3	4	2	5	4	3	2	3	5	5	5	3	4	4	4	4	4	4	3	4	3	3	2	5	5	5	5	5	5	4	4	5	1	1	5	5	5	5	5	5	1	1	5	4	2	1	3
5	5	5	3	3	4	1	5	5	3	5	5	5	5	5	5	3	3	5	3	3	4	5	4	4	2	5	5	5	5	5	5	5	5	4	2	3	5	4	4	4	3	5	2	3	5	4	4	3	3
3	3	3	3	4	5	3	4	3	4	3	4	4	3	3	5	5	5	5	5	5	3	5	4	3	1	4	4	4	4	4	4	4	4	2	2	1	3	4	2	3	5	5	2	1	3	3	3	3	3
5	5	5	5	4	4	4	3	4	5	5	3	3	5	5	5	5	5	5	5	5	4	5	5	4	2	5	4	4	5	5	5	5	5	5	2	1	3	4	5	5	5	5	2	1	3	5	5	5	5
5	5	5	5	3	5	5	4	3	3	5	4	3	4	3	5	5	4	5	5	4	5	5	5	5	2	5	4	1	4	5	4	4	4	3	2	1	5	4	3	4	5	3	2	1	5	4	5	3	3
4	4	3	5	1	1	5	4	4	4	5	3	3	3	3	4	4	4	4	4	4	2	5	3	2	5	5	4	4	1	5	4	2	3	5	1	1	3	5	5	5	3	3	1	1	3	4	3	3	5
3	3	3	3	4	5	5	5	2	5	3	5	5	4	3	5	4	1	5	4	1	4	5	5	4	1	4	3	3	5	5	4	5	5	5	2	1	5	5	5	5	5	5	2	1	5	4	5	3	3
4	3	3	4	5	5	5	5	4	5	3	4	3	4	4	5	5	1	5	5	1	4	4	4	4	4	4	4	4	4	5	4	3	4	3	2	1	5	4	3	1	5	5	2	1	5	4	3	3	5
3	3	4	3	3	2	5	3	5	2	4	2	3	3	5	4	5	5	5	5	5	3	5	3	3	2	5	4	4	5	5	5	5	5	5	1	1	3	5	5	5	3	3	1	1	3	5	5	5	5
5	5	5	5	5	5	5	5	2	4	5	4	3	3	4	4	5	5	5	5	5	5	5	5	5	2	5	5	4	4	5	5	5	5	4	1	1	3	5	4	3	3	3	1	1	3	3	5	2	5
4	3	3	3	3	4	4	4	2	2	3	4	3	5	5	1	5	5	4	5	5	5	5	5	5	4	4	4	4	1	4	4	3	1	5	1	1	2	5	5	4	3	5	1	1	2	5	4	3	3
2	3	5	4	3	5	5	3	5	3	3	3	3	3	3	1	4	4	4	4	4	4	5	5	4	2	5	4	4	5	5	5	5	5	4	1	1	5	4	4	4	5	5	1	1	5	5	5	5	5
4	3	5	5	4	4	5	5	5	3	3	3	5	5	5	3	5	4	1	5	4	4	4	4	4	2	5	5	4	4	5	5	4	3	5	1	2	3	4	5	5	3	3	1	2	3	3	2	3	5
4	3	5	3	4	5	5	5	3	4	3	5	5	5	5	5	5	5	1	5	5	1	5	4	1	2	5	4	4	5	5	5	5	4	4	1	1	3	4	4	4	5	5	1	1	3	4	4	2	3
3	3	3	3	4	5	5	5	2	5	3	3	5	4	3	5	5	5	3	3	5	1	5	5	1	4	4	4	1	4	5	4	4	4	3	1	1	5	5	3	3	5	5	1	1	5	4	3	3	3
3	5	5	4	5	5	5	3	5	5	3	4	4	3	3	5	4	5	5	5	5	4	5	5	4	1	5	4	4	1	5	4	2	5	5	3	1	3	5	5	4	3	3	3	1	3	5	5	3	3
5	5	3	5	5	5	5	2	5	3	5	5	5	3	3	4	5	5	5	5	5	1	3	4	1	2	5	4	3	5	5	4	5	4	5	3	2	2	5	5	5	5	3	3	2	2	5	5	3	5
3	5	5	3	2	5	3	3	5	3	5	4	4	3	4	4	5	5	5	4	5	4	3	3	4	4	5	5	4	4	5	4	3	3	1	2	1	3	4	1	4	3	3	2	1	3	3	4	3	3
4	4	3	5	5	5	5		4	5	5	5	5	5	5	5	4	4	4	4	4	3	3	4	3	2	5	5	4	5	5	5	5	4	5	5	1	5	5	5	5	5	5	5	1	5	2	3	5	5
5	5	5	3	4	4	4	3	5	5	5	2	5	3	3	4	4	5	4	1	5	4	4	5	4	5	4	4	4	4	5	5	5	5	3	2	1	5	5	3	4	5	5	2	1	5	5	5	5	5
4	4	3	3	5	5	3	4	4	3	4	4	4	3	5	3	5	5	5	1	5	4	3	5	4	1	5	5	4	1	4	4	3	4	1	1	3	3	4	1	3	3	2	1	3	3	5	5	3	3
5	5	5	4	4	5	5	5	3	3	5	5	5	3	5	4	4	4	4	4	4	5	2	4	3	2	5	5	4	5	5	5	5	5	4	2	1	3	5	4	4	3	3	2	1	3	5	5	3	5
2	5	5	5	5	1	1	5	5	4	3	2	3	3	5	5	3	3	5	3	3	3	1	4	5	4	4	3	4	4	5	5	4	4	4	1	1	5	3	4	4	5	3	1	1	5	2	2	2	3
4	4	4	4	3	4	5	5	3	1	4	4	4	3	3	5	5	5	5	5	5	2	4	1	5	4	2	5	3	1	4	4	3	3	4	3	2	3	3	4	4	3	3	3	2	3	5	2	3	5
5	5	5	5	4	5	5	5	4	3	5	5	3	5	5	5	5	5	5	5	5	4	3	5	3	4	5	1	4	5	5	5	5	4	4	1	1	3	5	4	4	5	5	1	1	3	5	5	3	5
2	3	3	4	3	3	2	5	5	5	5	4	4	5	3	5	5	4	5	5	4	1	2	4	4	4	3	1	4	4	5	5	4	4	3	2	1	3	4	3	4	3	3	2	1	3	4	2	3	3
4	4	3	4	5	5	5	5	2	5	2	3	3	5	5	4	4	4	4	4	4	2	3	5	5	5	5	5	5	1	4	4	3	4	4	1	1	2	4	4	4	5	5	1	1	2	2	1	2	3
5	3	5	5	3	3	4	4	5	3	5	4	4	4	3	5	4	1	5	4	1	5	4	4	5	5	5	4	2	5	5	5	5	4	3	1	1	3	3	3	5	3	3	1	1	3	3	4	3	5
4	4	3	4	4	3	5	5	3	4	3	5	5	5	5	5	5	1	5	5	1	4	3	1	4	4	3	1	4	4	5	5	4	4	5	3	1	3	5	5	5	3	3	3	1	3	5	3	3	3
3	3	5	3	5	4	4	5	5	2	3	3	3	4	3	5	5	3	3	5	3	3	5	5	5	5	5	4	3	4	4	4	4	4	5	1	1	5	5	5	5	5	5	1	1	5	3	2	5	5
4	4	3	5	3	4	5	5	5	3	5	4	4	5	5	4	5	5	5	5	5	4	4	4	5	5	4	5	4	5	5	3	3	5	1	2	1	3	4	1	4	3	3	2	1	3	3	3	3	3
5	5	5	3	4	5	5	5		4	5	5	5	5	5	5	5	5	5	5	5	5	2	3	5	2	5	5	4	4	5	5	5	5	3	3	1	5	5	3	4	3	5	3	1	5	5	4	2	5
3	3	5	5	5	5	5	5	4	5	5	4	4	5	4	5	5	5	4	5	5	4	3	4	4	2	5	5	5	5	5	5	5	5	3	1	1	5	5	3	4	3	3	1	1	5	2	2	3	3
4	4	5	5	3	2	5	3	5	5	5	4	4	5	5	4	4	4	4	4	4	3	4	5	4	1	4	1	1	4	5	4	1	4	4	5	5	5	4	4	5	5	5	5	5	5	4	4	3	3
5	5	5	5	5	5	5	5	3	2	5	4	3	3	3	4	5	4	1	5	4	2	5	3	5	2	5	4	3	4	5	5	3	4	4	1	2	3	3	4	1	3	3	1	2	3	5	5	2	5
4	4	4	4	3	4	4	4	5	5	5	2	1	5	3	5	5	5	1	5	5	1	4	4	4	5	4	4	3	4	5	5	3	4	4	3	1	3	4	4	4	5	5	3	1	3	4	3	3	3
4	4	3	5	3	5	5	3	3	4	4	2	4	4	5	5	4	4	5	4	4	4	3	3	5	2	5	3	1	4	5	4	4	5	4	1	1	5	4	4	4	5	5	1	1	5	5	5	3	3
4	3	2	2	4	4	5	5	3	5	5	2	4	3	3	5	4	3	5	4	3	5	4	4	3	1	5	3	1	2	5	3	4	1	4	2	2	3	4	4	4	3	2	2	2	3	4	4	3	3
2	1	4	4	1	3	2	4	4	4	5	4	3	5	5	5	5	4	5	5	4	5	4	3	5	4	5	5	4	5	5	4	4	4	5	5	1	5	5	5	4	3	3	5	1	5	5	5	3	5
2	4	4	4	4	5	5	5	4	2	4	5	5	4	3	5	5	5	5	5	5	5	5	4	5	3	5	5	4	4	4	4	4	4	3	3	1	3	4	3	3	5	3	3	1	3	4	4	2	3
2	4	3	3	5	5	5	5	5	3	3	2	4	5	5	5	3	2	5	3	2	5	5	5	3	1	5	5	5	4	5	4	4	4	4	2	1	5	4	4	5	5	5	2	1	5	5	4	3	5
4	3	3	5	3	2	5	3	4	1	4	2	4	3	5	5	5	4	5	5	4	5	3	2	5	4	5	1	4	5	5	5	5	4	4	1	1	3	4	4	4	3	3	1	1	3	5	5	5	5
5	5	4	3	5	5	5	5	3	4	4	4	3	4	5	4	4	4	4	4	4	5	5	4	2	1	4	3	3	4	4	4	3	3	5	2	2	1	5	5	5	3	5	2	2	1	4	3	3	3
2	4	3	4	3	4	4	4	4	3	1	3	3	5	5	5	3	3	5	3	3	4	4	4	5	4	5	5	5	5	5	4	4	5	3	2	2	2	4	3	3	3	3	2	2	2	3	3	3	3
2	4	4	4	3	5	5	3	5	4	4	2	2	4	4	5	5	5	5	5	5	5	3	3	5	4	4	3	3	4	4	4	4	4	4	1	2	5	3	4	5	5	5	1	2	5	4	2	3	5
4	3	5	5	4	4	5	5	5	4	5	5	5	4	3	5	5	5	5	5	5	5	5	5	5	5	4	1	1	5	5	5	5	5	5	2	3	3	5	5	5	3	3	2	3	3	5	5	2	5
3	3	3	4	3	3	4	5	5	5	3	2	2	3	2	5	5	4	5	5	4	5	5	5	5	1	5	4	3	4	5	4	3	3	4	1	1	3	5	4	5	3	3	1	1	3	4	4	3	3
2	2	4	2	5	4	5	5	5	5	4	2	4	1	4	4	4	4	4	4	4	5	5	4	4	2	4	3	3	3	5	3	4	5	3	2	2	2	3	3	3	3	3	2	2	2	5	5	2	3
5	5	5	5	5	3	3	2	5	3	5	5	3	4	4	5	4	1	5	4	1	4	4	4	4	4	4	4	5	5	5	5	5	5	4	2	1	3	4	4	5	3	3	2	1	3	2	3	2	3
2	2	3	3	3	5	5	5	5	5	3	5	5	4	3	5	5	1	5	5	1	5	4	1	5	2	5	4	3	4	5	5	4	5	3	2	1	3	5	3	3	3	3	2	1	3	5	5	5	5
2	4	3	3	5	3	3	4	4	4	3	4	4	3	3	5	5	3	3	5	3	5	5	1	4	3	3	3	3	1	4	3	3	3	4	2	1	5	4	4	4	5	5	2	1	5	3	2	3	3
5	3	5	5	4	4	3	5	5	3	5	1	1	5	4	4	5	5	5	5	5	5	5	4	5	4	4	4	4	5	5	4	4	5	4	2	1	3	3	4	3	5	5	2	1	3	5	5	3	3
5	5	5	5	2	5	4	4	5	5	5	3	5	4	3	5	5	5	5	5	5	3	4	1	3	5	5	4	4	5	5	5	3	3	5	1	1	5	3	5	3	3	5	1	1	5	4	4	2	3
4	4	4	4	5	3	4	5	5	5	4	2	4	4	4	5	5	5	4	5	5	3	3	4	5	2	5	4	4	4	5	4	4	4	4	3	3	2	5	4	3	5	5	3	3	2	5	3	3	3
1	1	3	3	5	4	3	3	4	2	3	5	5	3	5	4	4	4	4	4	4	3	4	3	5	3	4	1	3	3	5	3	4	3	4	2	1	5	5	4	4	5	5	2	1	5	5	5	3	3
3	5	5	5	3	4	4	3	5	3	5	4	4	3	3	4	5	4	1	5	4	4	5	4	3	2	3	3	5	3	5	3	5	3	5	2	2	3	5	5	5	5	3	2	2	3	1	1	5	5
2	4	5	5	5	5	5	3	3	4	2	4	3	2	4	5	5	5	1	5	5	3	5	4	5	2	5	5	5	1	5	5	4	3	4	1	2	5	3	4	4	5	2	1	2	5	5	5	5	5
5	5	5	4	5	5	5	5	4	5	3	1	2	5	5	4	5	5	5	1	5	5	4	5	2	4	5	5	4	5	5	5	4	4	4	1	2	3	4	4	4	3	2	1	2	3	5	3	3	3
4	4	5	5	3	5	5	5	3	3	3	4	3	2	3	5	4	4	5	4	4	4	4	5	5	2	4	4	4	5	5	5	5	5	4	3	2	3	4	4	4	3	3	3	2	3	3	4	5	5
4	3	3	5	2	3	3	3	4	4	3	3	3	4	3	5	4	3	5	4	3	4	3	4	5	1	4	4	3	4	5	3	4	4	5	2	1	5	5	5	5	3	5	2	1	5	4	3	3	5
1	2	3	4	2	3	4	4	2	5	2	4	4	3	5	5	5	4	5	5	4	1	3	4	5	1	4	1	3	4	5	4	4	4	3	1	1	5	4	3	4	5	3	1	1	5	3	3	3	5
4	3	3	3	4	1	2	4	4	5	3	3	3	5	5	5	5	5	5	5	5	4	4	4	3	3	4	4	4	4	3	4	4	4	1	1	1	5	4	1	5	5	5	1	1	5	5	1	5	5
3	3	5	4	5	4	4	3	5	2	5	4	4	4	4	5	3	2	5	3	2	4	4	5	5	2	5	4	4	5	5	5	5	5	4	1	2	5	5	4	5	5	3	1	2	5	3	3	3	3
4	4	4	3	3	3	3	3	2	4	3	5	3	1	3	5	5	4	5	5	4	1	2	4	4	4	1	1	2	4	4	4	3	4	3	1	1	5	5	3	4	5	5	1	1	5	4	3	3	3
3	3	5	3	5	3	3	3	2	2	5	4	3	5	5	4	4	4	4	4	4	5	5	4	5	2	4	5	5	4	5	4	1	5	4	2	2	5	3	4	4	5	5	2	2	5	1	5	2	3
4	4	5	3	3	5	5	5	5	3	4	2	3	4	5	5	3	3	5	3	3	3	1	5	5	2	5	3	1	5	5	5	4	5	5	2	1	5	5	5	5	5	5	2	1	5	5	5	5	5
5	3	5	5	3	5	5	5	5	3	5	4	3	5	5	5	5	5	5	5	5	4	5	5	5	2	5	4	5	5	5	5	3	4	4	2	1	5	4	4	4	3	3	2	1	5	5	5	2	5
4	3	5	3	4	2	4	3	3	4	5	3	3	4	5	5	5	5	5	5	5	4	4	5	5	1	4	4	4	5	5	3	4	4	4	3	3	5	5	4	5	5	5	3	3	5	3	4	2	5
2	3	5	4	5	3	3	3	2	5	3	4	4	3	3	5	5	4	5	5	4	4	5	5	5	5	5	4	5	5	5	5	5	5	1	1	2	5	1	1	1	5	5	1	2	5	5	5	5	5
4	3	3	3	3	2	3	5	5	5	5	3	4	2	3	4	4	4	4	4	4	4	1	4	5	4	4	4	1	4	5	4	4	4	4	2	2	3	5	4	3	3	3	2	2	3	3	4	5	5
3	3	5	4	4	5	3	3	5	3	3	3	3	3	3	5	4	1	5	4	1	4	3	5	5	5	5	4	3	5	5	5	4	5	1	2	1	5	5	1	1	5	5	2	1	5	5	1	5	5
4	4	3	2	5	3	3	3	5	3	4	4	3	3	5	5	5	1	5	5	1	4	1	1	5	1	1	4	1	1	5	1	1	1	4	1	1	5	4	4	4	5	5	1	1	5	4	1	5	3
3	4	3	4	5	5	5	5	4	5	3	1	1	4	4	5	5	3	3	5	3	4	4	3	5	2	4	4	4	3	5	5	4	3	3	3	2	3	1	3	3	5	3	3	2	3	3	5	3	5
3	3	5	5	2	5	5	5	5	5	5	5	5	3	5	2	3	1	2	2	1	3	3	5	5	2	5	3	3	5	5	5	1	1	5	1	1	5	5	5	5	5	5	1	1	5	5	5	5	5
4	3	3	2	4	1	2	3	4	3	4	4	3	4	5	4	4	4	4	4	4	4	1	4	4	1	4	4	1	4	4	4	4	4	4	1	1	1	4	4	4	1	1	1	1	1	3	3	3	3
1	1	2	2	2	4	3	5	3	3	4	3	3	3	5	5	3	3	5	3	3	4	3	4	4	3	1	4	3	4	4	1	3	3	4	1	1	5	4	4	4	5	3	1	1	5	5	5	3	5
5	5	5	5	3	4	2	2	5	4	5	4	4	3	5	5	5	5	5	5	5	5	5	5	5	2	5	5	5	5	5	5	5	5	4	3	2	5	4	4	4	5	3	3	2	5	5	5	1	5
4	3	5	5	3	5	5	3	3	1	5	5	5	3	5	5	5	5	5	5	5	4	4	4	5	3	4	4	4	4	5	4	4	4	3	2	1	5	4	3	4	5	5	2	1	5	3	3	3	5
3	3	3	3	4	3	5	5	4	3	3	4	4	3	3	5	5	4	5	5	4	4	4	3	4	1	4	4	4	3	4	4	4	4	5	1	1	3	5	5	4	3	5	1	1	3	5	5	3	5
4	4	4	2	5	3	5	5	5	5	4	3	5	3	5	4	4	4	4	4	4	3	3	4	5	1	4	3	3	4	5	4	4	4	3	1	2	5	4	3	4	5	5	1	2	5	3	3	1	1
5	5	5	5	5	4	4	5	2	5	5	4	4	4	3	5	4	1	5	4	1	4	5	4	5	4	4	4	5	4	5	4	3	4	3	2	1	5	4	3	3	5	5	2	1	5	4	4	3	5
4	4	4	5	3	3	3	5	5	3	3	5	3	4	3	5	5	1	5	5	1	3	4	5	5	1	5	3	4	5	5	5	5	4	5	2	3	3	5	5	5	3	3	2	3	3	4	2	5	5
3	5	5	5	3	3	3	3	3	3	3	4	4	3	5	5	5	3	3	5	3	1	4	4	5	4	1	1	4	4	5	4	3	4	5	1	1	3	5	5	4	5	5	1	1	3	5	5	3	5
4	4	3	4	5	4	4	3	3	3	4	4	4	3	3	4	5	5	5	5	5	1	1	4	4	4	4	1	1	4	4	4	3	3	5	1	1	5	4	5	4	5	5	1	1	5	5	5	3	3
5	3	4	5	5	3	3	5	5	3	5	5	5	1	2	5	5	5	5	5	5	5	5	5	5	5	5	5	5	5	5	5	5	5	2	1	2	3	5	2	1	3	5	1	2	3	5	5	3	5
4	4	3	4	3	2	3	5	5	3	4	3	5	5	5	5	5	5	4	5	5	5	4	5	5	1	5	4	3	4	5	5	5	4	4	1	1	5	4	4	4	5	5	1	1	5	4	4	5	5
4	4	3	3	3	4	3	3	3	3	4	4	5	3	5	4	4	4	4	4	4	4	4	5	5	2	3	4	5	4	5	5	5	5	5	2	3	3	5	5	5	3	3	2	3	3	5	5	3	3
5	5	5	5	4	4	3	5	3	4	5	5	5	3	3	4	5	4	1	5	4	4	3	4	5	5	4	4	4	5	5	4	4	4	1	1	1	2	3	1	1	5	5	1	1	2	4	3	3	5
3	5	5	3	1	4	4	4	4	3	5	4	2	4	4	5	5	5	1	5	5	1	3	4	5	2	5	4	4	5	5	4	5	5	1	3	1	3	3	1	4	3	5	3	1	3	5	5	3	5
4	5	3	4	3	4	4	3	5	4	3	3	3	5	5	1	2	4	5	3	5	4	4	4	3	2	5	4	4	3	5	5	4	3	1	2	2	3	4	1	2	3	3	2	2	3	3	3	3	3
5	5	5	5	5	5	5	3	3	3	5	5	5	4	4	3	4	4	5	2	1	4	4	5	5	2	5	5	5	5	5	5	5	5	5	2	2	5	5	5	5	3	3	2	2	5	5	5	5	5
4	2	4	2	5	5	5	5	5	3	2	2	2	5	5	5	5	4	3	4	1	1	2	4	4	4	3	1	4	4	4	4	4	4	2	1	1	3	2	2	2	3	3	1	1	3	4	4	2	3
3	3	5	5	3	5	5	5	5	3	3	4	4	4	3	5	3	3	3		4	5	5	4	5	2	5	1	1	5	5	5	5	5	2	2	2	2	2	2	1	3	3	2	2	2	3	4	3	5
5	5	5	2	2	3	3	3	3	5	5	5	5	3	4	5	4	4	4	4	4	3	1	5	5	2	5	1	1	5	5	4	5	5	1	2	3	5	4	1	2	5	5	2	3	5	4	3	3	3
2	2	2	2	2	3	4	4	2	3	2	4	4	4	3	4	5	3	3	5	3	4	5	5	5	1	1	1	1	4	4	1	4	4	1	1	1	3	2	1	1	3	5	1	1	3	3	2	2	3
4	4	3	5	4	1	2	4	2	3	3	4	4	4	3	4	5	5	5	5	5	4	4	5	5	2	4	1	1	5	5	4	4	5	5	2	1	5	5	5	5	5	5	2	1	5	5	5	3	3
5	5	5	5	5	4	4	3	4	5	5	3	5	5	5	5	5	5	5	5	5	4	5	5	5	4	4	4	4	4	5	4	4	4	1	1	1	5	3	1	1	5	5	1	1	5	5	5	3	3
4	4	3	4	3	3	3	3	5	4	4	4	3	5	5	5	5	5	4	5	5	4	1	4	5	1	4	3	3	4	4	4	3	4	1	1	1	2	4	1	1	5	3	1	1	2	4	3	3	3
4	4	3	2	5	3	3	3	3	3	3	5	5	5	3	3	4	4	4	4	4	4	3	5	5	1	4	4	1	3	4	4	3	1	1	1	3	5	2	1	1	5	5	1	3	5	3	4	3	5
3	5	5	5	3	5	5	5	5	3	5	5	5	5	5	3	5	4	1	5	4	4	1	1	5	1	4	4	4	5	5	4	4	5	4	2	1	5	3	4	3	3	2	2	1	5	5	3	3	3
4	3	5	3	3	5	5	5	3	5	3	5	5	2	4	5	5	5	1	5	5	4	4	3	5	2	4	4	3	5	5	5	5	5	5	3	1	3	5	5	5	3	5	3	1	3	3	3	5	5
5	5	5	5	4	2	4	3	3	5	5	5	4	3	5	3	5	5	3	3	5	3	3	5	5	2	5	4	5	5	5	5	5	5	3	5	5	3	5	3	4	3	3	5	5	3	5	5	5	5
5	5	5	5	5	3	3	3	4	2	5	2	4	5	5	5	4	5	5	5	5	4	1	4	4	2	5	5	5	4	5	4	4	4	1	1	1	5	2	1	1	5	5	1	1	5	3	4	5	5
5	5	5	3	3	2	3	5	5	5	3	3	3	2	2	3	5	5	5	5	5	4	3	4	4	5	5	5	5	5	5	5	4	5	1	3	1	2	5	1	1	5	3	3	1	2	5	2	5	5
5	4	4	3	4	5	3	3	3	3	5	5	5	4	3	3	5	5	5	4	5	5	5	5	5	1	4	4	3	4	5	4	2	4	1	2	1	3	4	1	2	3	3	2	1	3	3	2	5	3
2	4	3	4	5	3	3	3	4	3	3	5	5	5	5	4	4	4	4	4	4	4	4	4	5	4	4	4	3	5	4	4	4	3	4	1	1	3	3	4	4	5	5	1	1	3	4	5	2	3
3	3	3	3	5	5	5	5	5	5	3	5	5	4	3	2	4	5	4	1	5	4	4	3	4	3	5	3	2	1	5	4	3	3	3	2	1	3	1	3	4	3	3	2	1	3	4	4	3	3
5	5	5	5	2	5	5	5	5	5	5	4	4	4	3	5	5	5	5	1	5	3	3	4	5	5	5	5	5	5	5	5	5	5	1	5	1	3	1	1	1	5	5	5	1	3	5	3	3	5
5	5	5	5	4	1	2	3	2	4	5	3	4	5	5	4	3	5	5	4	3	4	5	4	5	5	5	5	4	5	5	5	5	5	5	2	1	3	5	5	5	3	5	2	1	3	5	5	5	5
5	5	5	3	2	4	3	5	4	3	3	1	1	3	5	3	2	5	3	3	3	3	4	5	5	4	5	4	4	5	5	4	1	1	1	1	1	3	5	1	1	3	5	1	1	3	4	4	3	3
4	4	5	3	3	4	2	2	2	4	3	5	3	5	5	3	3	2	3	3	5	1	4	4	5	1	3	4	4	5	5	5	4	5	1	1	1	5	5	1	1	5	5	1	1	5	5	5	5	5
3	4	5	3	3	5	5	3	3	3	3	4	3	5	5	1	3	3	5	2	1	1	1	4	4	1	4	4	5	3	5	4	3	4	3	2	1	5	3	3	3	5	5	2	1	5	4	3	3	3
1	1	3	1	4	3	5	5	3	5	4	5	5	5	5	1	3	3	3	1	3	5	5	5	5	3	4	1	1	4	5	4	3	4	4	1	1	5	5	4	1	5	5	1	1	5	4	4	5	5
5	3	5	4	5	3	5	5	4	4	5	4	4	4	4	1	3	3	5	2	3	5	4	5	5	2	5	5	5	5	5	5	5	4	3	1	1	3	5	3	4	5	3	1	1	3	5	5	3	3
4	3	5	5	5	4	4	5	5	4	3	4	3	4	3	1	3	1	3	5	3	4	4	5	5	4	4	4	4	5	4	4	4	5	4	5	1	5	4	4	4	5	5	5	1	5	5	5	3	3
5	5	5	5	3	3	3	5	5	3	5	4	4	3	3	2	3	3	3	3	5	4	3	4	5	2	5	4	5	5	5	5	5	5	5	2	1	3	5	5	5	3	3	2	1	3	5	5	3	5
4	4	3	3	3	3	3	3	3	5	5	3	5	5	5	2	3	2	3	2	2	1	3	4	5	3	5	5	4	5	5	4	5	5	4	2	2	3	3	4	3	5	3	2	2	3	3	3	5	5
4	3	3	3	5	4	4	3	3	5	4	3	4	5	5	1	3	3	5	1	3	4	4	4	3	5	5	5	3	5	5	5	3	4	4	1	2	3	5	4	4	3	5	1	2	3	5	5	3	5
4	4	4	3	5	3	3	5	5	3	3	4	4	5	5	1	5	2	5	3	3	4	4	5	5	2	3	1	1	4	5	3	3	1	4	2	3	3	4	4	4	3	5	2	3	3	4	5	5	5
3	5	5	5	3	2	3	5	5	5	5	5	5	4	5	2	5	2	3	2	1	1	2	4	4	1	5	5	5	5	5	5	5	5	5	2	2	3	5	5	5	5	5	2	2	3	5	5	5	5
3	4	3	4	3	4	3	3	3	4	5	4	4	4	5	3	2	2	3	3	3	5	5	4	5	1	4	1	2	4	5	4	3	4	1	1	3	3	4	1	3	3	3	1	3	3	3	1	5	3
4	4	2	4	4	4	3	5	3		3	1	3	1	3	2	1	3	3	3	3	3	1	5	5	4	4	4	3	4	3	4	3	3	1	2	2	3	4	1	1	1	3	2	2	3	4	2	5	5
5	5	5	5	1	4	4	4	4	3	5	5	5	3	5	1	3	3	5	1	3	4	5	5	5	2	5	4	4	3	5	5	3	1	5	3	1	3	5	5	5	5	3	3	1	3	5	5	3	3
4	4	5	3	3	3	2	3	3	5	3	1	2	3	5	1	5	3	5	2	1	4	4	5	5	2	5	1	3	4	5	4	3	4	1	1	1	5	3	1	2	3	3	1	1	5	5	5	5	3
1	3	3	3	5	5	3	5	5	5	3	3	3	5	5	1	3	2	5	3	3	4	5	5	5	2	5	4	1	4	4	3	3	4	1	3	1	5	4	1	3	3	3	3	1	5	4	3	2	5
5	5	5	5	5	5	5	5	5	3	5	5	5	4	3	1	3	3	5	1	3	4	1	4	5	4	5	4	4	5	4	4	3	5	3	3	2	5	5	3	3	5	5	3	2	5	4	4	3	3
1	2	3	4	3	3	5	3	3	5	4	4	3	3	3	2	3	3	3	2	3	4	3	5	5	1	2	1	3	5	4	4	1	4	2	1	2	3	3	2	2	3	5	1	2	3	4	4	1	1
3	3	3	3	5	5	3	5	5	4	3	4	4	4	4	2	3	3	1	2	1	4	1	1	5	1	3	3	3	5	3	3	3	5	1	2	1	5	4	1	3	5	5	2	1	5	4	2	3	5
5	5	5	3	4	4	5	4	4	3	3	3	3	5	5	2	3	3	5	2	5	4	4	3	5	1	5	4	5	4	3	4	1	1	1	3	2	3	1	1	1	3	3	3	2	3	4	1	3	3
4	3	5	3			4		3	5	4	3	3	4	3	2	5	3	3	5	5	3	3	5	5	4	4	4	4	4	4	4	4	4	3	3	3	3	4	3	4	3	2	3	3	3	1	3	3	3
4	4	3	5	4	3	3	4	2	5	2	4	4	4	2	5	5	5	5	2	5	4	1	4	4	2	5	3	5	5	5	5	1	5	5	2	2	5	5	5	4	3	5	2	2	5	5	5	2	5
3	3	5	3	4	4	3	5	3	3	5	3	3	5	5	2	3	3	5	2	2	4	3	4	4	2	5	5	5	3	5	5	5	3	5	3	1	1	5	5	5	3	3	3	1	1	5	5	2	3
3	3	5	5	5	5	3	3	4	5	5	4	3	4	5	2	3	3	3	2	3	5	5	5	5	2	4	4	4	3	5	5	3	3	4	2	1	5	3	4	4	3	3	2	1	5	3	3	3	5
4	4	3	5	5	5	5	5	5	4	4	3	3	3	3	3	3	3	2	5	2	4	4	4	5	1	1	1	3	4	5	1	4	4	2	2	1	3	2	2	2	3	3	2	1	3	2	2	2	3
3	3	3	3	5	5	5	5	3	3	3	3	3	5	5	2	2	5	5	5	5	4	4	3	4	2	1	1	1	4	4	4	4	4	3	2	1	5	4	3	2	3	2	2	1	5	4	3	3	3
4	3	5	2	3	3	3	3	5	3	2	3	3	2	3	2	5	3	5	2	5	3	3	4	5	3	4	3	4	4	5	5	3	4	1	1	2	3	3	1	2	3	3	1	2	3	5	4	3	3
3	3	4	2	3	4	4	2	3	5	4	4	4	3	3	3	3	3	5	2	3	4	5	4	5	2	4	1	1	5	5	4	3	5	5	2	1	3	5	5	5	3	3	2	1	3	5	5	3	3
3	3	5	4	1	2	4	2	3	5	3	3	3	5	5	1	5	2	3	3	3	3	4	5	5	2	5	4	4	4	5	5	4	4	1	3	3	3	5	1	1	3	3	3	3	3	4	5	5	3
3	3	3	5	4	4	3	4	4	2	3	2	4	3	5	2	3	2	5	2	2	1	4	4	5	3	3	4	4	4	3	4	3	4	1	3	2	3	1	1	1	3	3	3	2	3	1	1	3	3
4	4	3	3	3	3	3	5	5	3	4	3	3	4	3	1	5	3	5	2	2	1	1	4	4	5	5	4	5	5	5	5	4	4	1	1	1	3	1	1	1	5	3	1	1	3	3	3	3	3
3	3	3	5	3	3	3	3	3	2	3	3	3	3	5	3	5	3	5	3	5	5	5	5	5	1	3	1	3	4	4	3	3	3	2	2	1	3	2	2	2	3	2	2	1	3	4	1	5	3
2	4	3	3	5	5	5	5	4	5	4	4	3	3	5	1	3	5	5	1	5	3	3	2		1	3	1	1	4	5	3	3	4	1	3	1	3	4	1	1	3	3	3	1	3	4	1	3	3
3	3	3	3	5	5	5	3	5	3	3	3	5	4	3	2	3	2	3	1	2	4	5	4	5	5	4	1	1	4	5	5	4	4	4	2	1	5	4	4	1	3	5	2	1	5	3	4	3	3
3	3	3	4	2	4	3	3	5	5	4	3	3	3	3	2	3	3	5	1	3	4	4	4	5	5	4	4	4	3	5	4	4	4	4	2	1	3	4	4	2	5	3	2	1	3	4	4	3	3
4	3	5	5	3	3	3	4	2	5	5	4	3	3	5	3	3	2	3	2	3	3	4	3	4	5	3	4	5	5	5	5	1	5	4	2	1	5	5	4	4	5	5	2	1	5	5	5	3	5
3	5	5	3	2	3	5	5	4	1	5	3	5	3	4	2	3	3	3	1	3	5	1	3	4	5	4	4	4	5	5	5	4	5	1	1	1	3	4	1	1	3	5	1	1	3	3	3	3	3
3	3	3	4	5	3	3	3	2	4	3	4	4	3	2	2	3	2	5	2	2	4	4	4	4	3	4	4	4	4	4	4	3	4	2	2	2	3	3	2	1	3	3	2	2	3	4	4	3	3
4	3	5	5	3	3	3	4	3	4	5	3	3	3	3	3	5	3	1	1	3	1	4	4	5	5	4	4	4	4	5	4	3	3	4	3	1	5	4	4	3	5	5	3	1	5	5	5	3	3
3	5	5	5	5	5	5	5	3	5	3	3	3	4	3	2	2	2	5	3	3	1	1	2	4	4	4	4	4	5	5	4	4	4	4	2	2	3	4	4	3	3	3	2	2	3	3	4	3	5
4	4	4	2	5	5	5	5	4	3	4	5	5	5	3	3	2	3	5	1	5	3	5	5	4	5	4	3	1	4	5	5	1	4	1	3	3	3	3	1	4	3	3	3	3	3	5	5	5	5
3	3	5	4	1	2	3	2	5	3	3	5	5	3	3	3	5	3	5	3	3	1	3	1	5	5	5	5	5	5	5	5	5	5	1	2	1	3	4	1	3	5	5	2	1	3	4	4	3	3
3	3	3	2	4	3	5	4	5	4	4	2	2	4	3	2	3	3	3	2	3	4	4	5	5	5	4	4	4	1	4	4	1	1	3	2	3	2	3	3	4	3	3	2	3	2	3	3	3	3
5	5	5	3	4	2	2	2	3	3	2	3	5	5	4	1	5	3	5	5	2	4	4	4	5	5	5	4	4	5	5	5	5	5	1	3	1	3	3	1	1	5	3	3	1	3	3	3	3	5
5	5	5	3	5	5	3	3	3	3	4	4	3	5	3	2	3	3	3	3	2	4	4	5	5	5	5	4	4	1	5	5	4	1	3	1	1	5	5	3	4	5	5	1	1	5	4	5	2	3
2	2	2	4	3	5	5	3	5	4	5	5	3	2	4	2	2	2	2	1	1	1	4	1	4	5	3	3	3	4	5	3	3	4	3	1	1	5	3	3	3	5	5	1	1	5	4	3	3	3
3	5	5	5	3	5	5	4	5	3	2	5	5	4	3	2	5	5	5	1	5	1	4	3	5	5	4	4	4	4	5	5	3	4	1	1	1	3	1	1	1	3	3	1	1	3	1	2	3	5
4	3	4	5	4	4	5	5	3	2	2	1	5	2	3	2	3	3	3	3	2	1	4	1	1	5	1	1	1	4	4	1	4	4	3	1	2	5	3	3	2	5	2	1	2	5	3	4	3	3
5	3	4	3	3	3	5	5	3	4	5	4	4	3	3	1	3	3	5	1	5	4	4	4	3	5	1	3	4	5	5	1	4	5	1	3	3	3	4	1	2	5	2	3	3	3	5	3	5	5
5	5	5	3	3	3	3	3	4	4	5	3	3	3	5	3	3	3	5	2	3	5	3	3	5	5	4	5	5	5	5	5	5	5	5	2	2	3	5	5	5	5	5	2	2	3	5	5	2	5
1	5	5	5	4	4	3	3	3	3	3	3	4	4	3	3	3	2	3	3	3	4	4	1	4	4	5	4	4	4	5	4	2	4	1	2	1	5	4	1	1	5	5	2	1	5	3	4	5	5
4	4	3	5	3	3	5	5	5	5	2	5	3	5	3	2	3	2	5	5	2	3	4	3	4	4	4	1	1	4	4	1	4	4	2	3	1	3	5	2	2	3	1	3	1	3	5	5	3	3
3	3	5	3	2	3	5	5	5	5	5	5	5	5	5	2	2	3	3	2	3	4	5	5	5	5	4	3	4	4	5	4	3	4	5	2	1	5	4	5	4	5	5	2	1	5	5	5	1	5
3	4	3	3	4	3	3	3	3	3	5	4	4	3	4	1	3	3	5	1	3	4	4	4	4	5	5	4	4	5	5	5	4	4	5	2	3	3	3	5	3	3	5	2	3	3	5	4	5	5
5	3	3	4	4	3	5	3	5	5	5	4	4	3	3	3	3	2	3	3	5	5	4	4	3	4	5	1	1	5	5	5	4	5	2	2	1	2	5	2	3	3	3	2	1	2	5	5	3	5
5	5	5	1	4	4	4	4	4	4	4	4	4	5	3	1	3	3	5	2	1	4	3	3	4	5	4	3	3	4	5	5	5	4	3	1	2	3	4	3	3	3	3	1	2	3	3	5	5	5
4	4	4	4	3	5	3	2	3	4	5	2	5	5	5	1	3	3	3	1	3	4	4	5	4	5	1	1	1	1	4	1	1	1	1	3	2	3	1	1	1	3	3	3	2	3	1	1	3	3
4	4	4	3	4	2	3	3	2	3	4	4	3	3	5	1	3	3	5	2	3	5	3	4	5	5	1	1	1	5	5	4	3	5	3	2	1	3	5	3	5	3	3	2	1	3	5	5	2	5
4	4	4	4	5	4	2	2	5	1	3	4	4	3	2	1	3	1	3	5	3	3	1	4	4	5	4	4	4	4	4	4	3	4	4	5	3	5	5	4	3	5	5	5	3	5	4	5	2	3
2	5	5	5	2	4	4	4	4	1	5	5	5	4	5	2	3	3	3	3	5	3	1	1	4	4	4	3	2	4	5	3	1	4	1	1	1	3	2	1	1	5	5	1	1	3	2	4	5	3
4	3	3	4	3	2	1	5	5	4	3	5	5	1	3	2	3	2	3	2	2	4	5	5	5	5	4	4	4	4	5	3	1	1	4	1	2	3	1	4	1	3	2	1	2	3	2	1	2	3
4	4	3	5	4	3	3	4	3	3	4	5	5	3	3	1	3	3	5	1	3	1	4	4	3	2	5	1	1	5	5	5	4	4	4	3	2	3	3	4	4	5	5	3	2	3	4	4	3	3
5	5	3	3	4	4	3	5	5	3	5	3	3	5	5	1	5	2	5	3	3	5	5	4	3	2	4	1	1	4	5	5	4	4	3	2	2	3	5	3	3	3	3	2	2	3	4	4	3	3
5	5	5	5	5	5	3	3	3	5	2	3	4	5	5	2	5	2	3	2	1	1	5	4	4	5	5	4	5	5	5	5	5	5	5	2	1	3	5	5	5	3	3	2	1	3	5	5	5	5
5	5	5	5	5	5	5	5	3	5	5	1	2	3	4	3	2	2	3	3	3	5	5	5	1	4	1	4	3	3	5	1	4	3	4	2	2	2	5	4	4	3	2	2	2	2	5	5	1	5
3	3	3	3	5	5	5	5	4	2	3	4	4	5	3	2	1	3	3	3	3	4	5	5	5	1	1	3	3	4	4	3	3	4	3	2	1	5	3	3	1	3	5	2	1	5	3	4	2	3
3	4	4	2	3	3	3	3	5	3	3	3	3	2	4	1	3	3	5	1	3	3	4	4	1	1	4	3	3	5	5	5	5	5	4	1	1	3	3	4	4	5	3	1	1	3	4	4	3	5
1	2	4	2	3	4	4	2	3	2	4	3	3	3	3	1	5	3	5	2	1	3	5	5	5	1	4	4	3	4	4	3	3	4	3	1	1	3	5	3	4	3	3	1	1	3	4	5	2	3
4	4	3	4	1	2	4	2	4	5	5	5	5	3	5	1	3	2	5	3	3	4	5	5	4	1	4	1	1	4	4	1	1	3	2	2	1	2	3	2	2	3	3	2	1	2	3	2	3	3
3	3	3	5	4	4	3	4	5	3	3	5	5	4	4	1	3	3	5	1	3	4	5	3	3	3	5	4	4	3	5	4	3	4	1	3	2	3	4	1	1	3	3	3	2	3	2	3	3	3
3	3	3	3	3	3	3	5	5	5	4	2	4	5	4	2	3	3	3	2	3	5	5	5	3	4	4	3	3	4	5	4	4	4	1	2	3	3	3	1	1	2	1	2	3	3	3	1	2	3
5	5	5	5	3	3	3	3	2	5	3	3	3	3	4	2	3	3	1	2	1	2	4	1	4	2	5	4	5	5	5	5	5	5	3	2	1	3	5	3	4	3	3	2	1	3	5	5	1	5
5	5	5	3	5	5	5	5	4	1	4	2	3	4	3	5	2	1	4			4	5	1	4	1	3	3	3	3	5	1	3	4	2	3	1	3	5	2	2	3	3	3	1	3	5	5	2	3
2	4	3	3	5	5	5	3	2	4	2	5	3	5	3	3	1	3	4	5	2	5	5	5	5	4	3	3	3	4	4	4	4	4	2	5	1	5	4	2	3	5	5	5	1	5	4	4	3	3
3	3	3	4	2	4	3	3	3	4	4	3	3	5	3	5	2	3	1	3	1	4	5	4	2	1	4	1	2	1	4	4	4	4	3	2	1	3	4	3	4	3	5	2	1	3	3	1	3	3
2	3	5	5	3	3	3	4	3	5	5	5	5	2	3	3	5	3	1	5	2	3	4	1	4	3	1	3	4	4	5	4	3	4	1	1	1	5	1	1	1	5	5	1	1	5	1	1	3	2
5	3	3	3	2	3	5	5	4	3	2	5	5	4	3	3	3	5	3	3	5	4	5	4	3	1	5	4	4	4	4	4	4	4	2	3	2	5	5	2	2	5	5	3	2	5	3	5	3	3
3	3	3	4	5	3	3	3	5	3	2	1	2	2	4	3	2	2	5	3	3	4	5	5	4	4	5	5	5	5	5	5	5	4	1	2	2	3	2	1	1	3	3	2	2	3	1	1	3	3
5	5	5	5	3	3	3	4	5	4	5	4	3	3	3	5	1	3	5	3	2	5	5	5	4	2	5	4	5	5	3	5	5	5	2	2	3	3	2	2	3	3	2	2	3	3	5	5	2	5
5	5	5	5	5	5	5	5	3	3	5	4	2	3	4	5	3	3	5	5	1	4	5	5	5	1	1	4	5	5	5	3	4	5	1	1	1	5	4	1	1	5	5	1	1	5	5	4	3	3
1	2	3	2	5	5	5	5	3	3	3	5	5	4	3	3	2	1	4	5	3	4	4	1	1	2	5	4	5	5	5	5	5	5	5	3	1	5	5	5	5	5	5	3	1	5	5	5	3	5
4	3	5	4	1	2	3	2	5	4	2	3	5	5	3	3	3	3	4	3	2	5	5	4	3	2	5	4	4	5	3	4	4	5	3	2	1	5	4	3	4	5	5	2	1	5	3	4	3	5
4	2	2	2	4	3	5	4	5	3	5	3	5	5	3	3	3	3	5	3	3	3	4	4	3	2	4	1	1	5	5	1	1	5	5	2	1	2	5	5	5	5	5	2	1	2	5	1	3	3
5	5	3	3	4	2	2	2	3	2	5	4	4	3	5	5	1	3	4	3	3	3	5	3	1	1	4	1	3	5	2	5	5	5	3	1	1	3	3	3	3	3	3	1	1	3	3	5	3	3
3	5	5	3	5	5	3	3	3	4	5	3	3	3	3	5	2	1	3	5	1	4	5	3	1	2	5	4	4	5	5	5	5	4	5	2	1	3	5	5	5	5	5	2	1	3	5	5	5	5
3	5	5	4	3	5	5	3	4	4	4	3	3	5	3	5	3	3	4	5	2	1	5	5	4	3	4	3	3	5	5	4	5	5	2	2	2	5	2	2	2	3	2	2	2	5	1	2	5	5
4	4	5	5	3	5	5	4	2	1	5	4	4	5	5	5	1	3	4	5	3	5	5	5	4	3	5	5	5	4	3	5	4	4	3	1	1	3	3	3	3	5	5	1	1	3	5	5	2	5
3	3	5	5	4	4	5	5	4	2	4	3	3	3	4	3	2	3	1	5	1	1	5	5	5	2	4	4	4	4	5	4	4	5	1	1	1	5	4	1	2	5	5	1	1	5	3	3	3	5
3	3	3	3	3	3	5	5	5	1	3	2	3	3	3	1	2	1	1	3	2	5	5	1	4	2	5	4	4	4	5	4	3	4	4	1	2	5	5	4	2	2	3	1	2	5	5	4	2	3
4	4	3	3	3	3	3	3	3	4	5	4	3	4	3	5	2	5	3	1	2	4	4	3	3	1	5	4	4	5	5	5	5	5	3	1	3	2	4	3	3	3	2	1	3	2	5	3	5	5
3	3	5	5	4	4	3	3	4	5	3	4	3	1	5	3	5	5	5	5	2	3	5	5	5	2	4	4	4	4	5	5	3	3	3	2	3	3	4	3	2	5	5	2	3	3	3	3	3	3
2	3	5	5	3	3	5	5	5	3	4	4	4	3	5	5	2	5	5	3	5	3	4	3	3	1	4	4	1	4	5	3	3	4	4	3	2	5	4	4	1	5	3	3	2	5	4	5	5	5
4	3	3	3	2	3	5	5	5	2	5	4	4	5	2	5	2	2	5	5	2	4	4	1	1	5	5	4	4	4	4	4	4	4	1	5	3	2	5	1	1	5	5	5	3	2	5	5	2	5
4	3	5	3	4	3	3	3	4	4	2	4	3	5	5	3	2	3	4	5	2	4	5	4	3	3	4	4	4	5	5	5	5	5	1	3	1	3	2	1	4	3	3	3	1	3	1	3	5	2
4	4	4	4	4	3	3	3	3	3	5	1	1	3	3	2	5	2	4	3	2	5	4	4	3	1	4	3	3	4	5	5	3	4	1	1	1	5	1	1	1	5	5	1	1	5	4	1	2	3
4	4	2	3	5	3	5	3	3	3	1	3	3	5	3	5	5	5	5	2	5	2	5	4	3	5	5	3	4	4	5	5	5	4	5	1	2	3	5	5	5	3	2	1	2	3	5	5	3	5
4	3	3	4	5	3	3	5	5	5	3	3	3	4	5	5	2	5	4	5	5	5	5	4	4	1	3	1	1	4	4	4	4	4	4	2	4	3	3	4	3	4	3	2	3	4	4	3	3	5
1	1	1	3	5	5	3	5	5	5	1	2	2	5	5	5	2	3	3	5	2	5	5	5	1	1	1	2	2	1	5	4	1	3	4	2	3	4	4	4	4	3	5	3	4	4	5	4	5	5
3	3	5	3	5	3	4	2	4	3	3	3	5	3	4	3	3	3	3	5	2	4	5	5	5	2	4	4	4	5	5	5	4	5	1	1	2	2	1	1	2	2	2	1	1	3	1	3	3	3
3	3	3	3	5	4	5	3	3	3	5	1	2	5	3	5	2	2	2	3	3	4	4	4	1	2	5	4	1	5	5	5	4	5	5	5	5	5	5	5	5	5	5	1	5	5	5	5	5	5
2	2	4	3	3	3	3	2	3	5	4	4	4	3	4	5	2	2	4	5	2	5	5	5	5	1	1	1	1	1	4	1	1	1	3	4	4	5	4	3	3	3	3	3	3	3	3	4	3	3
3	5	5	3	5	4	4	5	3	3	5	2	2	3	3	5	3	5	2	5	2	4	5	5	4	1	4	4	4	5	5	5	5	5	3	3	3	4	2	3	2	3	3	3	4	5	5	5	3	3
1	2	4	4	3	2	5	3	3	3	4	3	3	4	5	5	1	5	3	5	3	5	5	3	3	3	1	3	3	4	5	4	4	4	3	3	3	3	3	3	3	3	3	3	3	5	5	4	3	3
4	4	3	4	3	4	5	5	5	5	3	5	5	5	4	3	1	2	3	5	1	3	5	5	3	2	4	3	4	3	5	4	3	3	1	1	3	1	2	1	1	1	3	1	2	5	5	1	3	3
2	2	2	3	5	5	2	5	5	5	4	5	5	3	4	5	1	3	3	3	1	5	4	1	4	1	1	1	1	4	3	4	4	4	1	1	3	1	3	1	1	3	3	1	3	3	3	4	3	3
3	3	3	3	3	2	4	1	2	3	3	3	3	4	5	3	2	3	1	5	1	5	5	1	4	2	4	4	4	3	5	5	3	3	2	2	5	2	5	2	2	5	5	2	5	5	5	5	3	5
5	5	5	1	2	2	2	4	3	5	3	5	3	5	3	3	1	3	3	3	2	3	5	5	5	5	5	4	5	5	5	5	5	5	1	1	3	1	4	1	1	3	3	1	3	5	5	4	3	3
5	5	5	5	5	5	3	4	2	2	5	2	2	5	5	5	2	2	2	3	1	5	5	4	2	1	5	4	5	5	2	5	5	5	4	1	5	5	5	4	1	5	5	5	5	5	5	5	5	5
3	3	5	3	5	5	3	5	5	3	3	4	4	2	5	1	1	3	3	5	2	2	4	1	4	1	3	4	4	4	4	5	4	4	2	3	5	4	4	2	2	4	5	4	4	4	5	4	3	5
5	3	3	3	3	3	4	3	5	5	5	4	3	4	1	5	3	3	2	1	1	5	5	4	3	3	5	5	4	5	5	5	5	5	5	5	5	5	5	5	5	5	5	5	5	5	5	5	2	3
2	2	3	4	4	2	5	3	5	5	2	4	3	2	4	5	1	5	2	5	3	5	5	5	4	2	5	4	1	4	5	1	1	4	3	4	4	4	3	3	3	3	3	1	1	1	1	3	3	3
4	4	4	5	5	5	5	4	4	5	3	3	3	3	4	5	3	3	2	5	1	4	5	5	4	1	4	4	4	4	5	4	4	4	5	5	5	4	5	5	4	5	5	3	5	5	5	5	3	3
4	3	5	4	4	5	3	3	3	5	4	3	3	3	5	3	2	3	3	5	3	3	5	5	5	2	4	3	3	5	5	4	4	5	2	3	3	4	5	2	1	5	3	2	3	5	3	5	3	3
4	3	5	5	5	5	3	3	3	3	3	4	3	4	3	5	5	2	3	3	2	5	4	1	1	2	5	4	5	4	5	5	3	5	3	3	5	5	5	3	5	5	5	5	5	5	5	5	3	3
3	3	3	4	3	4	5	4	4	3	3	5	5	5	3	3	3	2	3	5	5	5	5	4	3	1	3	1	1	1	5	4	3	3	2	2	5	1	3	2	1	4	5	1	3	5	5	3	3	5
3	3	3	3	4	5	5	3	3	5	3	2	4	5	4	2	1	1	2	3	3	4	4	4	3	1	1	1	5	4	5	4	1	4	3	3	3	2	3	3	1	3	3	4	3	5	3	3	3	5
4	3	4	4	3	4	3	2	3	5	4	5	5	3	3	5	1	5	3	2	1	4	4	3	1	2	5	4	4	4	4	4	4	4	1	1	3	4	3	1	3	3	3	3	2	5	5	5	3	5
5	5	5	4	3	3	3	4	3	3	3	4	4	3	3	3	2	3	3	5	1	5	5	3	1	4	4	4	4	5	5	3	4	4	3	2	2	3	4	3	3	3	3	2	4	3	4	3	2	3
2	4	5	5	5	5	4	4	3	5	3	5	5	5	4	3	2	3	3	1	2	4	5	5	4	1	1	2	1	4	5	1	4	5	1	1	2	2	4	1	3	3	3	2	4	5	5	4	3	5
5	5	3	5	5	3	1	4	4	4	5	3	3	5	3	3	2	3	3	5	2	5	2	5	4	2	5	5	5	5	5	5	5	5	1	2	1	3	4	1	4	2	2	1	1	3	2	1	5	5
4	4	4	5	3	4	3	4	4	3	4	5	5	3	2	5	2	5	3	3	5	3	3	5	5	1	1	2	1	4	4	3	4	4	5	5	5	5	5	5	5	5	5	4	5	5	5	5	3	3
5	5	5	5	5	5	5	5	5	3	3	3	3	3	4	3	5	5	5	5	2	5	5	1	4	4	5	4	5	5	5	4	4	5	2	5	5	3	5	2	2	5	3	3	3	5	5	5	5	5
3	3	5	2	4	2	5	5	5	5	3	5	3	4	4	3	2	3	3	5	2	5	4	3	3	2	5	5	5	5	5	5	5	5	1	5	5	5	3	1	1	3	4	2	3	5	5	2	3	3
5	5	5	3	5	5	3	5	5	5	5	4	4	4	3	2	2	3	3	3	2	3	5	5	5	4	1	3	3	1	5	3	3	1	4	3	4	5	5	4	4	5	5	5	5	5	5	5	2	3
3	3	5	2	5	5	3	3	3	3	5	4	2	5	3	2	3	3	3	2	5	5	4	3	3	2	4	3	3	5	5	4	4	5	4	5	5	3	2	4	2	5	5	3	2	5	5	5	5	5
5	3	5	5	3	4	5	4	4	3	3	4	3	4	4	3	2	2	5	5	5	2	4	1	1	5	5	5	5	4	5	5	1	1	4	3	5	3	5	4	4	5	5	2	5	1	5	5	3	5
4	4	4	2	4	5	5	3	3	5	4	5	5	4	1	3	2	5	3	5	2	5	5	4	3	4	4	4	4	4	4	4	4	4	3	4	4	4	4	3	3	5	4	4	3	5	3	5	3	3
4	2	2	4	3	4	3	2	3	5	2	3	3	5	4	5	3	3	3	5	2	5	3	2	1	1	4	4	2	1	5	4	1	4	4	5	4	5	5	4	3	5	5	3	5	5	5	4	3	5
4	3	5	5	3	3	3	4	3	3	4	4	3	3	3	2	1	5	2	3	3	5	4	4	4	3	4	3	3	4	5	5	3	5	1	1	4	1	4	1	1	3	3	3	4	3	4	4	3	5
5	5	5	5	5	5	4	4	3	5	5	4	4	5	3	3	2	3	2	5	2	5	3	5	4	3	5	4	4	5	5	5	5	5	5	5	5	5	5	5	5	5	5	5	5	5	5	5	3	5
3	3	3	3	5	3	1	4	4	4	3	3	5	3	5	2	1	5	3	5	2	4	4	5	4	4	5	3	3	5	5	5	5	5	1	1	1	1	1	1	1	5	2	2	1	5	5	4	5	5
4	3	5	3	3	4	3	4	4	3	3	4	4	3	5	3	3	5	3	5	3	4	2	5	5	1	4	4	3	4	5	4	4	4	3	2	3	4	4	3	3	4	4	3	3	5	4	5	3	3
4	4	4	4	5	5	5	5	5	3	3	4	4	4	2	2	1	3	5	5	1	5	4	5	5	5	4	4	4	4	4	4	4	4	1	2	3	2	2	1	2	2	3	1	2	4	3	2	3	3
3	5	5	5	4	2	5	5	5	5	5	5	5	5	3	2	2	3	2	3	1	4	4	4	4	1	5	4	4	4	5	5	5	4	1	4	1	4	4	1	3	5	3	4	4	4	4	4	3	5
4	4	4	2	4	2	3	5	4	4	3	3	3	3	2	4	2	3	3	5	1	5	3	5	5	5	5	3	3	4	5	5	3	3	1	1	2	1	3	1	1	4	4	1	3	4	3	4	2	1
4	4	2	4	4	3	3	3	3	3	4	2	3	4	5	5	3	3	2	3	2	3	4	5	5	4	3	4	3	4	4	4	3	4	4	5	4	3	3	4	3	3	4	4	3	5	5	4	3	3
5	5	5	3	5	3	5	3	3	3	5	4	4	5	3	3	2	3	3	3	1	5	5	5	3	3	4	4	5	4	5	5	5	5	3	4	5	5	4	3	3	4	4	4	4	4	3	3	5	3
3	3	5	4	5	3	3	5	5	5	4	4	4	5	5	4	2	3	2	5	2	5	4	5	5	3	4	3	4	3	5	4	3	3	1	2	4	2	3	1	1	1	4	1	4	4	4	2	3	3
2	3	4	3	5	5	3	5	5	5	2	4	2	2	5	4	3	5	3	1	1	3	3	4	1	4	4	4	4	5	5	4	5	5	1	1	3	1	1	1	1	4	3	1	1	3	1	3	5	5
4	4	4	3	5	3	4	2	4	3	3	3	4	4	1	1	2	2	2	5	3	5	4	5	1	4	4	4	4	4	4	4	4	4	1	1	4	1	1	1	1	4	4	1	3	4	4	3	3	3
4	4	3	3	5	4	5	3	3	3	4	3	5	2	4	1	3	2	3	5	1	2	4	5	5	5	4	1	1	4	5	1	4	5	1	1	4	3	4	1	4	3	4	4	5	5	5	4	3	3
4	2	3	3	3	3	3	2	3	5	4	3	3	3	4	3	3	5	3	5	3	5	4	5	4	2	4	1	4	5	5	5	5	5	4	3	2	3	4	4	3	2	3	3	3	3	2	4	5	5
3	4	4	3	5	4	4	5	3	3	4	4	5	3	5	5	2	3	3	3	2	5	3	4	1	4	1	1	3	4	4	3	4	4	3	2	4	3	3	3	1	3	4	3	1	5	4	3	3	3
3	5	5	4	3	2	5	3	3	3	5	2	4	4	3	5	1	5	3	5	5	5	4	5	4	3	1	4	4	3	5	3	1	1	2	2	2	3	2	2	2	5	3	3	2	5	5	5	3	3
3	3	5	4	3	4	5	5	5	5	5	1	2	5	3	5	2	3	3	3	3	3	4	5	5	4	4	3	4	5	5	4	3	4	3	2	5	5	3	3	4	4	5	4	4	3	5	4	3	3
4	5	3	3	5	5	2	5	5	5	4	5	5	5	4	4	2	2	2	2	1	5	3	5	5	4	4	3	4	4	5	4	3	4	3	1	4	3	5	3	4	5	5	2	3	5	3	5	2	3
2	4	5	3	3	2	4	1	2	3	3	5	3	3	3	4	2	5	5	5	1	2	4	5	5	5	4	4	3	4	4	4	4	4	1	2	3	3	3	1	1	3	3	1	3	3	4	2	3	3
1	2	3	1	2	2	2	4	3	5	4	4	4	3	3	5	2	3	3	3	3	5	2	4	1	1	3	1	1	4	3	3	4	5	1	1	4	1	1	1	1	1	3	4	3	4	4	1	3	3
5	5	5	5	5	5	3	4	2	2	5	4	3	5	4	4	1	3	3	5	1	5	4	5	4	3	5	5	5	5	5	5	5	5	4	5	5	3	5	4	5	5	4	1	5	5	4	5	5	5
5	3	3	3	5	5	3	5	5	3	3	5	5	5	3	3	3	3	3	5	2	5	2	4	4	3	5	1	4	5	5	5	4	5	4	4	4	3	4	4	3	4	4	1	3	3	3	3	3	5
4	4	5	3	3	3	4	3	5	5	3	2	3	3	2	4	3	3	2	3	3	5	3	5	3	1	3	1	1	4	4	5	1	3	1	1	3	3	5	1	2	5	4	1	2	3	2	5	3	3
4	3	3	4	4	2	5	3	5	5	3	3	3	3	4	4	2	3	2	5	5	4	4	5	3	1	5	1	4	5	5	5	5	5	2	2	3	1	1	2	1	1	2	3	2	4	2	2	1	5
5	5	5	5	5	5	5	4	4	5	3	3	5	4	4	1	2	2	3	3	2	4	4	5	5	4	4	4	4	4	4	4	1	4	4	2	4	2	4	4	3	3	3	3	4	3	3	3	3	3
2	3	3	4	4	5	3	3	3	5	3	5	5	3	4	1	1	3	3	5	1	5	4	5	5	4	4	1	1	4	5	5	1	3	2	2	1	5	5	2	3	5	5	3	3	5	5	5	3	3
3	3	4	5	5	5	3	3	3	3	3	5	5	4	1	3	3	3	2	3	3	4	5	5	5	5	5	4	4	4	5	4	4	4	4	3	3	4	3	4	4	4	3	4	3	5	4	3	3	5
3	5	3	4	3	4	5	4	4	3	5	2	4	5	4	5	1	3	3	5	2	5	4	5	1	4	4	4	5	4	5	5	5	4	1	4	3	3	5	1	1	2	3	1	1	5	4	3	1	3
5	5	5	3	4	5	5	3	3	5	5	5	5	3	3	5	1	3	3	3	1	3	4	4	3	3	5	5	5	5	5	4	4	4	3	1	2	3	3	3	1	3	2	1	1	4	3	3	5	5
5	5	5	4	3	4	3	2	3	5	4	3	3	5	3	5	1	3	3	5	2	5	4	5	5	5	5	4	5	5	5	5	3	3	3	4	5	4	5	3	4	5	5	4	5	5	5	5	3	5
2	4	4	4	3	3	3	4	3	3	2	5	5	3	5	4	1	3	1	3	5	5	5	4	3	3	4	1	2	3	5	3	4	3	3	3	3	5	4	3	4	5	5	1	4	4	5	4	3	5
5	5	5	5	5	5	4	4	3	5	5	5	5	3	5	4	2	3	3	3	3	3	4	4	1	1	4	4	4	4	4	4	4	3	3	3	3	3	3	3	3	3	3	3	4	4	3	3	2	5
3	3	3	5	5	3	1	4	4	4	3	3	3	4	2	5	2	3	2	3	2	5	4	5	4	3	3	4	3	1	4	3	3	1	2	2	2	3	4	2	2	3	3	1	4	3	4	4	3	3
5	5	5	5	3	4	3	4	4	3	5	5	5	5	3	4	1	3	3	5	1	2	2	3	5	3	5	3	1	5	5	5	5	5	4	3	5	5	5	4	4	5	4	2	5	4	5	5	3	5
5	5	5	5	5	5	5	5	5	3	5	4	4	3	2	3	1	5	2	5	3	5	4	3	5	4	3	1	1	3	4	1	4	3	4	3	4	3	3	4	4	3	3	3	3	3	3	3	2	3
3	3	3	2	4	2	5	5	5	5	3	3	3	4	5	1	2	5	2	3	2	5	4	3	3	2	4	4	4	5	5	4	4	5	4	2	4	3	3	4	4	3	4	4	4	4	3	4	3	5
5	5	5	3	5	5	3	5	5	5	3	3	4	5	3	1	3	2	2	3	3	5	4	4	3	1	5	5	4	5	5	5	4	4	2	4	5	3	3	2	4	5	5	4	4	5	5	5	5	5
4	4	3	3	3	2	3	5	4	5	4	1	2	5	5	1	2	1	3	3	3	5	5	1	3	1	4	5	4	5	5	4	4	5	3	2	5	3	4	3	3	3	1	1	1	5	3	3	3	3
3	3	3	3	4	5	3	4	5	3	3	2	2	2	5	1	1	3	3	5	1	5	5	5	3	1	4	3	3	5	5	4	4	4	4	4	4	3	3	4	4	4	3	2	4	5	5	3	3	3
3	4	3	3	5	4	3	5	3	3	5	5	5	4	1	2	1	5	3	5	2	4	4	1	4	1	4	3	1	4	5	3	4	4	1	3	5	4	4	1	2	3	3	1	3	5	5	5	5	5
1	2	4	2	3	3	3	3	3	3	2	5	3	2	4	2	1	3	2	5	3	5	5	5	4	1	1	3	1	3	4	1	1	3	3	3	4	3	3	3	3	4	4	3	4	5	4	4	3	5
2	2	2	2	5	3	3	5	3	3	2	3	3	3	4	1	1	3	3	5	1	5	5	4	4	2	1	3	3	1	4	1	1	1	1	1	1	1	1	1	1	1	1	1	1	1	1	1	2	3
5	5	5	4	5	5	3	5	5	3	3	4	3	3	5	1	2	3	3	3	2	5	3	3	4	4	4	4	4	5	5	4	4	5	2	1	5	2	2	2	2	5	5	1	2	2	5	3	3	2
5	3	3	3	5	4	4	5	4	4	4	3	3	4	3	2	2	3	3	1	2	5	5	3	4	2	5	4	4	5	5	4	4	5	1	1	3	1	2	1	1	2	2	1	1	5	3	1	5	5
3	3	3	3	5	3	3	5	3	3	3	4	5	5	3	3	2	2	3	3	3	4	1	4	3	3	3	4	4	1	4	4	4	4	3	2	3	5	2	3	3	4	5	4	3	5	4	5	3	3
4	3	5	5	5	5	4	5	5	4	3	3	5	5	4	2	1	3	3	3	3	5	1	4	4	2	5	4	4	5	5	4	4	4	1	1	3	1	3	1	1	3	4	1	4	4	3	3	3	3
3	3	5	3	5	5	3	5	5	3	3	4	5	3	3	1	3	3	5	1	3	5	5	5	4	1	4	4	4	4	5	4	4	4	1	1	1	1	1	1	1	3	1	1	1	4	1	4	3	3
4	5	3	5	5	3	3	5	3	3	5	5	5	3	3	1	5	3	5	2	1	5	4	2	4	4	4	3	1	5	5	5	5	5	3	5	4	3	5	3	3	5	5	3	5	5	5	5	3	5
3	5	3	3	3	5	3	3	5	3	5	3	3	5	4	1	3	2	5	3	3	4	1	4	1	2	4	4	3	4	5	4	4	4	4	3	3	4	4	4	4	4	4	4	1	3	3	3	3	5
4	5	5	3	5	5	5	5	5	5	3	4	4	5	3	1	3	3	5	1	3	5	4	3	4	4	4	4	3	4	5	4	4	4	3	4	3	3	3	3	3	3	3	3	4	4	4	4	2	3
5	5	5	5	3	5	3	3	5	3	5	4	4	3	2	2	3	3	3	2	3	5	5	4	4	2	5	4	4	4	5	5	2	1	5	5	5	5	5	5	4	5	5	1	5	5	5	5	3	5
3	3	3	3	5	5	3	5	5	3	3	3	3	3	4	2	3	3	1	2	1	5	5	4	5	1	4	1	1	4	4	4	4	4	3	4	5	5	5	3	4	5	5	1	5	5	5	5	5	5
4	4	3	3	3	5	5	3	5	5	4	2	4	4	4	2	3	3	5	2	5	5	5	5	3	1	4	4	1	4	5	4	4	4	2	3	5	4	4	2	4	4	4	3	4	5	5	4	3	3
4	4	3	4	3	3	4	3	3	4	3	4	4	4	1	2	5	3	3	5	5	4	1	1	3	1	4	4	4	5	5	4	4	5	2	3	3	3	5	2	3	5	5	2	3	5	3	3	3	3
3	3	5	3	3	4	3	3	4	3	5	5	5	5	4	5	5	5	5	2	5	5	4	3	5	2	5	5	4	4	5	5	1	4	1	1	1	1	3	1	1	4	4	1	4	3	3	3	3	5
2	4	4	4	3	3	3	3	3	3	3	3	3	3	3	2	3	3	5	2	2	4	4	3	4	3	1	3	1	4	5	4	4	4	1	4	4	4	4	1	4	4	4	2	4	4	4	4	3	5
4	4	3	5	3	5	5	3	5	5	5	1	1	5	3	2	3	3	3	2	3	5	3	1	3	2	4	3	3	5	5	4	4	5	4	5	2	3	5	4	3	5	2	3	2	5	4	4	3	2
5	5	3	5	4	2	5	4	2	5	5	2	4	3	5	3	3	3	2	5	2	5	3	1	1	2	5	5	5	5	5	5	5	5	1	3	5	3	4	1	4	4	4	4	4	5	4	4	3	5
3	3	3	3	4	3	2	4	3	2	2	4	4	3	5	2	2	5	5	5	5	5	5	4	4	3	4	4	4	4	5	4	4	4	5	5	5	5	5	5	5	5	5	5	5	5	5	5	3	3
1	1	1	1	4	2	5	4	2	5	1	4	4	4	2	2	5	3	5	2	5	5	5	4	3	1	1	3	3	4	4	4	4	4	4	4	4	3	4	4	4	5	4	5	4	5	5	5	3	3
2	4	3	2	5	5	3	5	5	3	4	3	5	5	3	3	3	3	5	2	3	5	5	5	5	1	4	1	2	3	5	1	3	3	1	1	4	1	1	1	1	1	5	2	1	5	5	1	2	3
4	4	3	3	5	3	3	5	3	3	3	5	5	3	2	1	5	2	3	3	3	5	1	4	5	2	4	4	4	5	5	4	4	4	2	1	5	3	3	2	2	4	4	4	5	5	5	3	3	3
4	4	3	4	5	5	5	5	5	5	3	4	3	4	5	2	3	2	5	2	2	4	3	3	3	4	4	4	3	4	4	4	1	4	3	4	4	3	3	3	3	3	4	3	4	3	3	3	5	3
3	5	5	5	3	5	5	3	5	5	4	5	5	5	3	1	5	3	5	2	2	5	5	5	3	2	5	4	4	5	5	5	5	5	3	4	4	5	5	3	1	3	4	3	3	4	4	4	5	5
5	5	4	5	3	3	4	3	3	4	5	2	3	5	5	3	5	3	5	3	5	4	3	3	3	1	4	5	4	4	4	4	1	4	5	5	1	4	4	5	1	1	5	5	5	5	4	5	1	3
4	3	5	3	4	4	3	4	4	3	3	3	4	2	5	1	3	5	5	1	5	4	1	1	3	3	4	5	4	3	4	1	3	3	4	3	4	4	4	4	3	4	4	4	3	4	4	5	3	3
5	5	5	5	3	4	4	3	4	4	5	3	3	4	1	2	3	2	3	1	2	5	4	3	4	5	5	4	5	5	5	5	5	5	2	2	3	2	4	2	4	4	4	2	4	3	3	3	5	5
2	3	5	3	4	3	3	4	3	3	3	3	3	2	4	2	3	3	5	1	3	4	5	5	4	1	1	3	1	1	4	1	4	1	2	2	3	3	4	2	3	3	3	4	3	3	3	4	3	5
3	4	4	4	4	3	5	4	3	5	4	1	4	3	4	3	3	2	3	2	3	4	4	4	4	1	5	4	1	4	4	4	4	4	2	2	3	3	4	2	3	2	3	1	2	3	3	2	3	3
3	3	5	5	3	5	4	3	5	4	3	4	3	3	5	2	3	3	3	1	3	4	3	3	4	2	5	4	5	4	5	5	4	4	4	3	5	3	4	4	4	5	4	3	3	4	4	3	3	3
3	3	5	3	1	2	4	1	2	4	3	4	3	4	3	2	3	2	5	2	2	4	4	4	4	4	4	4	4	4	4	4	4	4	4	3	3	4	4	4	4	4	4	3	4	4	4	4	3	3
1	4	4	4	4	4	4	4	4	5	2	4	4	5	3	3	5	3	1	1	3	4	4	4	3	1	3	3	3	3	5	3	4	3	1	1	5	4	3	1	3	4	5	1	4	5	5	4	3	5
4	3	5	5	3	5	3	3	5	4	4	3	3	5	4	2	2	2	5	3	3	4	4	4	4	1	4	4	3	1	4	4	4	4	1	3	3	1	1	1	3	4	3	2	1	3	4	4	5	3
4	3	3	4	5	5	3	5	5	3	3	3	5	3	3	3	2	3	5	1	5	4	5	5	4	1	4	1	1	3	4	4	3	1	1	3	4	2	2	1	1	3	3	1	1	3	3	3	3	3
4	4	5	5	4	1	5	4	1	3	5	3	3	3	3	3	5	3	5	3	3	4	5	5	4	1	4	1	1	4	5	5	4	4	3	3	4	4	3	3	3	4	4	4	3	5	5	3	3	3
3	3	5	3	3	2	2	4	2	5	4	2	3	5	4	2	3	3	3	2	3	4	5	5	1	5	5	4	4	5	5	5	5	5	3	1	2	3	3	3	5	5	5	1	4	5	5	5	3	3
3	5	5	5	3	3	4	3	3	2	4	4	4	5	3	1	5	3	5	5	2	4	4	4	4	5	5	5	5	4	5	5	3	1	1	1	5	3	5	1	1	2	4	4	4	4	3	4	5	5
3	3	2	3	3	3	5	3	1	2	4	1	2	4	3	3	4	4	3	4	2	4	3	5	3	2	5	4	4	5	5	5	5	5	3	4	4	5	5	3	1	3	4	3	3	4	4	4	5	5
2	3	3	3	1	4	4	4	4	4	4	4	4	5	2	2	2	5	3		3	2	2	3	3	1	4	5	4	4	4	4	1	4	5	5	1	4	4	5	1	1	5	5	5	5	4	5	1	3
4	4	3	4	3	3	4	3	3	4	3	4	4	4	1	4	2	3	2	1	5	1	4	1	3	3	4	5	4	3	4	1	3	3	4	3	4	4	4	4	3	4	4	4	3	4	4	5	3	3
[truncated: 5 more columns]
